# Supplementary material for: Sphingoid Bases Regulate the Sigma-1 Receptor—Sphingosine and N,N’-Dimethylsphingosine Are Endogenous Agonists
Source: Int J Mol Sci. 2023 Feb 4;24(4):3103. doi: 10.3390/ijms24043103 (PMC9962145; doi:10.3390/ijms24043103)
Supplement: Supplementary file 1 [file ijms-24-03103-s001.zip]

Archive with 1 entries (1 files):
- ijms-2165715-supplemental materials updated.pdf
